# Supplementary material for: Evaluating the ecological hypothesis: early life salivary microbiome assembly predicts dental caries in a longitudinal case-control study
Source: Microbiome. 2022 Dec 26;10:240. doi: 10.1186/s40168-022-01442-5 (PMC9791751; doi:10.1186/s40168-022-01442-5)
Supplement: Supplementary file 5 — Additional file 4: Supplementary Table. Additional case severity statistics at the individual level. [file 40168_2022_1442_MOESM4_ESM.xlsx]

## Sheet: Sheet 1
IncidentVisit2
