# Supplementary material for: Evaluating the ecological hypothesis: early life salivary microbiome assembly predicts dental caries in a longitudinal case-control study
Source: Microbiome. 2022 Dec 26;10:240. doi: 10.1186/s40168-022-01442-5 (PMC9791751; doi:10.1186/s40168-022-01442-5)
Supplement: Supplementary file 6 — Additional file 5: Supplementary Table. Detailed sample loss by visit due to missing metadata, missing saliva samples, and quality filtering of 16S rRNA amplicon sequencing data. [file 40168_2022_1442_MOESM5_ESM.xlsx]

## Sheet: Sheet 1
Visit
