# Supplementary material for: Evaluating the ecological hypothesis: early life salivary microbiome assembly predicts dental caries in a longitudinal case-control study
Source: Microbiome. 2022 Dec 26;10:240. doi: 10.1186/s40168-022-01442-5 (PMC9791751; doi:10.1186/s40168-022-01442-5)
Supplement: Supplementary file 8 — Additional file 7: Supplementary Table. Top 100 best matches from BLAST search of the 16S rRNA amplicon V4 region of Streptococcus ASVs of interest in our sample (ASV14, ASV8, and ASV82). [file 40168_2022_1442_MOESM7_ESM.xlsx]

## Sheet: asv14
asv

## Sheet: asv8
asv

## Sheet: asv82
asv
