# Supplementary material for: Evaluating the ecological hypothesis: early life salivary microbiome assembly predicts dental caries in a longitudinal case-control study
Source: Microbiome. 2022 Dec 26;10:240. doi: 10.1186/s40168-022-01442-5 (PMC9791751; doi:10.1186/s40168-022-01442-5)
Supplement: Supplementary file 11 — Additional file 10: Supplementary Table. ASV membership in the five weighted co-occurrence network modules presented in the main analysis. Each network module is a tab in the file, each row is an ASV belonging to that network module. ASV number, scientific name, module label (top two most abundant taxa in the module + the most central taxa in the module) and measures of total (kTotal), within module (kWithin) and between module (kOut) connectivity/degree (as calculated by the intramodularConnectivity function in the WCGNA package), as well as the difference between within and between module connectivity (kDiff) for each ASV. [file 40168_2022_1442_MOESM10_ESM.xlsx]

## Sheet: Gemella ASV2 & Leptotrichia sha
ASV	ScientificName	module_label2	module_label3	module	kTotal	kWithin	kOut	kDiff
ASV2	Gemella ASV2	Gemella ASV2 & Leptotrichia shahii network	Gemella ASV2 & Leptotrichia shahii network (central taxa: Prevotella sp._HMT_317)	blue	2.72295	0.197739	2.52521	-2.32747
ASV48	Leptotrichia shahii	Gemella ASV2 & Leptotrichia shahii network	Gemella ASV2 & Leptotrichia shahii network (central taxa: Prevotella sp._HMT_317)	blue	13.3158	4.12857	9.18724	-5.05867
ASV72	Prevotella ASV72	Gemella ASV2 & Leptotrichia shahii network	Gemella ASV2 & Leptotrichia shahii network (central taxa: Prevotella sp._HMT_317)	blue	7.85406	1.95533	5.89874	-3.94341
ASV74	Prevotella ASV74	Gemella ASV2 & Leptotrichia shahii network	Gemella ASV2 & Leptotrichia shahii network (central taxa: Prevotella sp._HMT_317)	blue	7.6293	1.94608	5.68322	-3.73713
ASV87	Leptotrichia sp._HMT_417	Gemella ASV2 & Leptotrichia shahii network	Gemella ASV2 & Leptotrichia shahii network (central taxa: Prevotella sp._HMT_317)	blue	7.43768	1.51603	5.92165	-4.40562
ASV100	Leptotrichia wadei	Gemella ASV2 & Leptotrichia shahii network	Gemella ASV2 & Leptotrichia shahii network (central taxa: Prevotella sp._HMT_317)	blue	8.91866	2.69993	6.21873	-3.5188
ASV104	Ruminococcaceae_[G-1] [G-1]_bacterium_HMT_075	Gemella ASV2 & Leptotrichia shahii network	Gemella ASV2 & Leptotrichia shahii network (central taxa: Prevotella sp._HMT_317)	blue	12.04	2.96243	9.07753	-6.1151
ASV109	Selenomonas noxia	Gemella ASV2 & Leptotrichia shahii network	Gemella ASV2 & Leptotrichia shahii network (central taxa: Prevotella sp._HMT_317)	blue	11.5116	3.70592	7.80568	-4.09976
ASV111	Prevotella sp._HMT_317	Gemella ASV2 & Leptotrichia shahii network	Gemella ASV2 & Leptotrichia shahii network (central taxa: Prevotella sp._HMT_317)	blue	14.4094	4.72446	9.68489	-4.96043
ASV117	Selenomonas ASV117	Gemella ASV2 & Leptotrichia shahii network	Gemella ASV2 & Leptotrichia shahii network (central taxa: Prevotella sp._HMT_317)	blue	12.8849	3.67525	9.20966	-5.5344
ASV118	Tannerella ASV118	Gemella ASV2 & Leptotrichia shahii network	Gemella ASV2 & Leptotrichia shahii network (central taxa: Prevotella sp._HMT_317)	blue	13.5811	3.996	9.5851	-5.5891
ASV124	Leptotrichia hofstadii	Gemella ASV2 & Leptotrichia shahii network	Gemella ASV2 & Leptotrichia shahii network (central taxa: Prevotella sp._HMT_317)	blue	10.1214	2.59126	7.5301	-4.93884
ASV128	Capnocytophaga sp._HMT_326	Gemella ASV2 & Leptotrichia shahii network	Gemella ASV2 & Leptotrichia shahii network (central taxa: Prevotella sp._HMT_317)	blue	11.1927	3.44368	7.74904	-4.30536
ASV135	Campylobacter concisus	Gemella ASV2 & Leptotrichia shahii network	Gemella ASV2 & Leptotrichia shahii network (central taxa: Prevotella sp._HMT_317)	blue	10.8489	3.24748	7.60143	-4.35395
ASV141	Selenomonas ASV141	Gemella ASV2 & Leptotrichia shahii network	Gemella ASV2 & Leptotrichia shahii network (central taxa: Prevotella sp._HMT_317)	blue	13.66	3.92576	9.73422	-5.80845
ASV142	Prevotella nigrescens	Gemella ASV2 & Leptotrichia shahii network	Gemella ASV2 & Leptotrichia shahii network (central taxa: Prevotella sp._HMT_317)	blue	10.0953	3.07139	7.02395	-3.95255
ASV147	Prevotella ASV147	Gemella ASV2 & Leptotrichia shahii network	Gemella ASV2 & Leptotrichia shahii network (central taxa: Prevotella sp._HMT_317)	blue	8.25118	2.19726	6.05392	-3.85666
ASV156	Campylobacter gracilis	Gemella ASV2 & Leptotrichia shahii network	Gemella ASV2 & Leptotrichia shahii network (central taxa: Prevotella sp._HMT_317)	blue	11.0074	3.29824	7.70917	-4.41093
ASV165	Selenomonas ASV165	Gemella ASV2 & Leptotrichia shahii network	Gemella ASV2 & Leptotrichia shahii network (central taxa: Prevotella sp._HMT_317)	blue	10.5212	3.93731	6.58386	-2.64655
ASV171	Prevotella oulorum	Gemella ASV2 & Leptotrichia shahii network	Gemella ASV2 & Leptotrichia shahii network (central taxa: Prevotella sp._HMT_317)	blue	7.19527	1.9478	5.24747	-3.29967
ASV179	Selenomonas ASV179	Gemella ASV2 & Leptotrichia shahii network	Gemella ASV2 & Leptotrichia shahii network (central taxa: Prevotella sp._HMT_317)	blue	7.66992	1.9969	5.67302	-3.67611
ASV194	Lachnoanaerobaculum saburreum	Gemella ASV2 & Leptotrichia shahii network	Gemella ASV2 & Leptotrichia shahii network (central taxa: Prevotella sp._HMT_317)	blue	10.3625	3.53457	6.82797	-3.2934
ASV197	Bifidobacterium ASV197	Gemella ASV2 & Leptotrichia shahii network	Gemella ASV2 & Leptotrichia shahii network (central taxa: Prevotella sp._HMT_317)	blue	3.81373	0.402944	3.41079	-3.00784
ASV198	Bergeyella ASV198	Gemella ASV2 & Leptotrichia shahii network	Gemella ASV2 & Leptotrichia shahii network (central taxa: Prevotella sp._HMT_317)	blue	8.66491	2.16493	6.49998	-4.33505
ASV202	Campylobacter ASV202	Gemella ASV2 & Leptotrichia shahii network	Gemella ASV2 & Leptotrichia shahii network (central taxa: Prevotella sp._HMT_317)	blue	8.63362	2.17577	6.45785	-4.28209
ASV207	Selenomonas ASV207	Gemella ASV2 & Leptotrichia shahii network	Gemella ASV2 & Leptotrichia shahii network (central taxa: Prevotella sp._HMT_317)	blue	6.96781	1.69443	5.27338	-3.57895
ASV222	Leptotrichia sp._HMT_498	Gemella ASV2 & Leptotrichia shahii network	Gemella ASV2 & Leptotrichia shahii network (central taxa: Prevotella sp._HMT_317)	blue	7.31805	2.21469	5.10337	-2.88868
ASV236	Prevotella ASV236	Gemella ASV2 & Leptotrichia shahii network	Gemella ASV2 & Leptotrichia shahii network (central taxa: Prevotella sp._HMT_317)	blue	6.89279	1.82873	5.06405	-3.23532
ASV251	Lachnoanaerobaculum saburreum	Gemella ASV2 & Leptotrichia shahii network	Gemella ASV2 & Leptotrichia shahii network (central taxa: Prevotella sp._HMT_317)	blue	7.90913	2.23237	5.67676	-3.44439
ASV255	Lachnospiraceae_[G-3] [G-3]_bacterium_HMT_100	Gemella ASV2 & Leptotrichia shahii network	Gemella ASV2 & Leptotrichia shahii network (central taxa: Prevotella sp._HMT_317)	blue	9.75026	2.10325	7.64701	-5.54376
ASV256	Prevotella maculosa	Gemella ASV2 & Leptotrichia shahii network	Gemella ASV2 & Leptotrichia shahii network (central taxa: Prevotella sp._HMT_317)	blue	9.432	3.19073	6.24127	-3.05054
ASV266	Actinomyces ASV266	Gemella ASV2 & Leptotrichia shahii network	Gemella ASV2 & Leptotrichia shahii network (central taxa: Prevotella sp._HMT_317)	blue	8.617	2.31454	6.30247	-3.98793
ASV275	Selenomonas ASV275	Gemella ASV2 & Leptotrichia shahii network	Gemella ASV2 & Leptotrichia shahii network (central taxa: Prevotella sp._HMT_317)	blue	7.03904	1.54959	5.48944	-3.93985
ASV380	Bacteroidales_[G-2] ASV380	Gemella ASV2 & Leptotrichia shahii network	Gemella ASV2 & Leptotrichia shahii network (central taxa: Prevotella sp._HMT_317)	blue	8.23978	1.97131	6.26847	-4.29717
ASV598	Oribacterium sp._HMT_078	Gemella ASV2 & Leptotrichia shahii network	Gemella ASV2 & Leptotrichia shahii network (central taxa: Prevotella sp._HMT_317)	blue	6.96005	1.6683	5.29175	-3.62345

## Sheet: Veillonella ASV5 & Streptococcu
ASV	ScientificName	module_label2	module_label3	module	kTotal	kWithin	kOut	kDiff
ASV5	Veillonella ASV5	Veillonella ASV5 & Streptococcus ASV8 network	Veillonella ASV5 & Streptococcus ASV8 network (central taxa: Lachnoanaerobaculum orale)	brown	5.39893	1.93611	3.46282	-1.52671
ASV8	Streptococcus ASV8	Veillonella ASV5 & Streptococcus ASV8 network	Veillonella ASV5 & Streptococcus ASV8 network (central taxa: Lachnoanaerobaculum orale)	brown	3.24022	0.651723	2.5885	-1.93677
ASV10	Streptococcus ASV10	Veillonella ASV5 & Streptococcus ASV8 network	Veillonella ASV5 & Streptococcus ASV8 network (central taxa: Lachnoanaerobaculum orale)	brown	3.29002	0.693755	2.59627	-1.90251
ASV11	Prevotella melaninogenica	Veillonella ASV5 & Streptococcus ASV8 network	Veillonella ASV5 & Streptococcus ASV8 network (central taxa: Lachnoanaerobaculum orale)	brown	6.31653	1.52525	4.79128	-3.26602
ASV14	Streptococcus ASV14	Veillonella ASV5 & Streptococcus ASV8 network	Veillonella ASV5 & Streptococcus ASV8 network (central taxa: Lachnoanaerobaculum orale)	brown	3.44455	0.927656	2.5169	-1.58924
ASV20	Prevotella histicola	Veillonella ASV5 & Streptococcus ASV8 network	Veillonella ASV5 & Streptococcus ASV8 network (central taxa: Lachnoanaerobaculum orale)	brown	5.28036	1.64467	3.63569	-1.99102
ASV45	Rothia ASV45	Veillonella ASV5 & Streptococcus ASV8 network	Veillonella ASV5 & Streptococcus ASV8 network (central taxa: Lachnoanaerobaculum orale)	brown	3.67362	0.67997	2.99365	-2.31368
ASV49	Rothia ASV49	Veillonella ASV5 & Streptococcus ASV8 network	Veillonella ASV5 & Streptococcus ASV8 network (central taxa: Lachnoanaerobaculum orale)	brown	4.19672	0.942548	3.25417	-2.31163
ASV59	Campylobacter ASV59	Veillonella ASV5 & Streptococcus ASV8 network	Veillonella ASV5 & Streptococcus ASV8 network (central taxa: Lachnoanaerobaculum orale)	brown	6.99107	1.559	5.43207	-3.87307
ASV62	Prevotella sp._HMT_313	Veillonella ASV5 & Streptococcus ASV8 network	Veillonella ASV5 & Streptococcus ASV8 network (central taxa: Lachnoanaerobaculum orale)	brown	4.37712	0.874557	3.50256	-2.628
ASV68	Actinomyces ASV68	Veillonella ASV5 & Streptococcus ASV8 network	Veillonella ASV5 & Streptococcus ASV8 network (central taxa: Lachnoanaerobaculum orale)	brown	5.78276	1.25445	4.52831	-3.27385
ASV94	Leptotrichia sp._HMT_221	Veillonella ASV5 & Streptococcus ASV8 network	Veillonella ASV5 & Streptococcus ASV8 network (central taxa: Lachnoanaerobaculum orale)	brown	5.96387	0.93179	5.03208	-4.10029
ASV116	Actinomyces lingnae_[Not_Validly_Published]	Veillonella ASV5 & Streptococcus ASV8 network	Veillonella ASV5 & Streptococcus ASV8 network (central taxa: Lachnoanaerobaculum orale)	brown	5.03976	1.61563	3.42413	-1.80851
ASV123	Atopobium ASV123	Veillonella ASV5 & Streptococcus ASV8 network	Veillonella ASV5 & Streptococcus ASV8 network (central taxa: Lachnoanaerobaculum orale)	brown	4.59024	1.48121	3.10903	-1.62781
ASV130	Leptotrichia ASV130	Veillonella ASV5 & Streptococcus ASV8 network	Veillonella ASV5 & Streptococcus ASV8 network (central taxa: Lachnoanaerobaculum orale)	brown	4.7615	0.690105	4.07139	-3.38128
ASV145	Lachnoanaerobaculum orale	Veillonella ASV5 & Streptococcus ASV8 network	Veillonella ASV5 & Streptococcus ASV8 network (central taxa: Lachnoanaerobaculum orale)	brown	5.84885	1.94471	3.90414	-1.95943
ASV148	Prevotella salivae	Veillonella ASV5 & Streptococcus ASV8 network	Veillonella ASV5 & Streptococcus ASV8 network (central taxa: Lachnoanaerobaculum orale)	brown	6.47657	1.40106	5.07551	-3.67445
ASV150	Actinomyces graevenitzii	Veillonella ASV5 & Streptococcus ASV8 network	Veillonella ASV5 & Streptococcus ASV8 network (central taxa: Lachnoanaerobaculum orale)	brown	4.89072	1.50016	3.39056	-1.89039
ASV161	Megasphaera micronuciformis	Veillonella ASV5 & Streptococcus ASV8 network	Veillonella ASV5 & Streptococcus ASV8 network (central taxa: Lachnoanaerobaculum orale)	brown	6.42049	1.87059	4.5499	-2.6793
ASV180	Actinomyces sp._HMT_172	Veillonella ASV5 & Streptococcus ASV8 network	Veillonella ASV5 & Streptococcus ASV8 network (central taxa: Lachnoanaerobaculum orale)	brown	5.3446	0.884343	4.46026	-3.57592
ASV265	Stomatobaculum longum	Veillonella ASV5 & Streptococcus ASV8 network	Veillonella ASV5 & Streptococcus ASV8 network (central taxa: Lachnoanaerobaculum orale)	brown	6.19364	1.11379	5.07985	-3.96607
ASV311	Veillonella ASV311	Veillonella ASV5 & Streptococcus ASV8 network	Veillonella ASV5 & Streptococcus ASV8 network (central taxa: Lachnoanaerobaculum orale)	brown	4.11045	0.461317	3.64914	-3.18782
ASV496	Saccharibacteria_(TM7)_[G-1] (TM7)_[G-1]_bacterium_HMT_352	Veillonella ASV5 & Streptococcus ASV8 network	Veillonella ASV5 & Streptococcus ASV8 network (central taxa: Lachnoanaerobaculum orale)	brown	5.23172	0.7343	4.49742	-3.76312

## Sheet: Veillonella sp._HMT_780 & Granu
ASV	ScientificName	module_label2	module_label3	module	kTotal	kWithin	kOut	kDiff
ASV4	Veillonella sp._HMT_780	Veillonella sp._HMT_780 & Granulicatella elegans network	Veillonella sp._HMT_780 & Granulicatella elegans network (central taxa: Alloprevotella sp._HMT_473)	green	4.11267	0.888789	3.22388	-2.33509
ASV6	Granulicatella elegans	Veillonella sp._HMT_780 & Granulicatella elegans network	Veillonella sp._HMT_780 & Granulicatella elegans network (central taxa: Alloprevotella sp._HMT_473)	green	5.44086	1.31821	4.12265	-2.80444
ASV7	Haemophilus ASV7	Veillonella sp._HMT_780 & Granulicatella elegans network	Veillonella sp._HMT_780 & Granulicatella elegans network (central taxa: Alloprevotella sp._HMT_473)	green	4.9481	0.862178	4.08592	-3.22374
ASV13	Alloprevotella sp._HMT_473	Veillonella sp._HMT_780 & Granulicatella elegans network	Veillonella sp._HMT_780 & Granulicatella elegans network (central taxa: Alloprevotella sp._HMT_473)	green	5.8147	1.59238	4.22232	-2.62994
ASV16	Porphyromonas sp._HMT_930	Veillonella sp._HMT_780 & Granulicatella elegans network	Veillonella sp._HMT_780 & Granulicatella elegans network (central taxa: Alloprevotella sp._HMT_473)	green	5.0589	0.927152	4.13175	-3.2046
ASV19	Leptotrichia ASV19	Veillonella sp._HMT_780 & Granulicatella elegans network	Veillonella sp._HMT_780 & Granulicatella elegans network (central taxa: Alloprevotella sp._HMT_473)	green	4.75866	1.00456	3.75409	-2.74953
ASV21	Porphyromonas ASV21	Veillonella sp._HMT_780 & Granulicatella elegans network	Veillonella sp._HMT_780 & Granulicatella elegans network (central taxa: Alloprevotella sp._HMT_473)	green	4.96505	0.777271	4.18777	-3.4105
ASV39	Veillonella ASV39	Veillonella sp._HMT_780 & Granulicatella elegans network	Veillonella sp._HMT_780 & Granulicatella elegans network (central taxa: Alloprevotella sp._HMT_473)	green	4.09229	0.803863	3.28843	-2.48457
ASV42	Porphyromonas ASV42	Veillonella sp._HMT_780 & Granulicatella elegans network	Veillonella sp._HMT_780 & Granulicatella elegans network (central taxa: Alloprevotella sp._HMT_473)	green	6.3644	1.47683	4.88757	-3.41074
ASV44	Sneathia ASV44	Veillonella sp._HMT_780 & Granulicatella elegans network	Veillonella sp._HMT_780 & Granulicatella elegans network (central taxa: Alloprevotella sp._HMT_473)	green	6.46487	1.39551	5.06936	-3.67385
ASV46	Veillonella ASV46	Veillonella sp._HMT_780 & Granulicatella elegans network	Veillonella sp._HMT_780 & Granulicatella elegans network (central taxa: Alloprevotella sp._HMT_473)	green	3.95959	0.651894	3.30769	-2.6558
ASV54	Leptotrichia ASV54	Veillonella sp._HMT_780 & Granulicatella elegans network	Veillonella sp._HMT_780 & Granulicatella elegans network (central taxa: Alloprevotella sp._HMT_473)	green	4.68128	0.93223	3.74905	-2.81682
ASV58	Fusobacterium ASV58	Veillonella sp._HMT_780 & Granulicatella elegans network	Veillonella sp._HMT_780 & Granulicatella elegans network (central taxa: Alloprevotella sp._HMT_473)	green	5.96122	1.45597	4.50526	-3.04929
ASV97	Prevotella ASV97	Veillonella sp._HMT_780 & Granulicatella elegans network	Veillonella sp._HMT_780 & Granulicatella elegans network (central taxa: Alloprevotella sp._HMT_473)	green	5.32033	1.10037	4.21996	-3.11958
ASV101	Alloprevotella sp._HMT_914	Veillonella sp._HMT_780 & Granulicatella elegans network	Veillonella sp._HMT_780 & Granulicatella elegans network (central taxa: Alloprevotella sp._HMT_473)	green	6.56329	0.871879	5.69142	-4.81954
ASV125	Ruminococcaceae_[G-1] ASV125	Veillonella sp._HMT_780 & Granulicatella elegans network	Veillonella sp._HMT_780 & Granulicatella elegans network (central taxa: Alloprevotella sp._HMT_473)	green	5.22277	0.918832	4.30393	-3.3851
ASV137	Absconditabacteria_(SR1)_[G-1] ASV137	Veillonella sp._HMT_780 & Granulicatella elegans network	Veillonella sp._HMT_780 & Granulicatella elegans network (central taxa: Alloprevotella sp._HMT_473)	green	5.59234	1.00366	4.58868	-3.58502
ASV160	Prevotella ASV160	Veillonella sp._HMT_780 & Granulicatella elegans network	Veillonella sp._HMT_780 & Granulicatella elegans network (central taxa: Alloprevotella sp._HMT_473)	green	5.22288	0.795947	4.42693	-3.63098
ASV215	Lachnospiraceae_[G-2] ASV215	Veillonella sp._HMT_780 & Granulicatella elegans network	Veillonella sp._HMT_780 & Granulicatella elegans network (central taxa: Alloprevotella sp._HMT_473)	green	5.97112	1.25027	4.72085	-3.47058

## Sheet: Streptococcus ASV1 & Neisseria
ASV	ScientificName	module_label2	module_label3	module	kTotal	kWithin	kOut	kDiff
ASV1	Streptococcus ASV1	Streptococcus ASV1 & Neisseria ASV12 network	Streptococcus ASV1 & Neisseria ASV12 network (central taxa: Actinomyces ASV41)	turquoise	2.73246	1.96316	0.769308	1.19385
ASV12	Neisseria ASV12	Streptococcus ASV1 & Neisseria ASV12 network	Streptococcus ASV1 & Neisseria ASV12 network (central taxa: Actinomyces ASV41)	turquoise	14.6505	10.726	3.92453	6.80149
ASV15	Veillonella dispar	Streptococcus ASV1 & Neisseria ASV12 network	Streptococcus ASV1 & Neisseria ASV12 network (central taxa: Actinomyces ASV41)	turquoise	13.2346	9.06077	4.17382	4.88696
ASV17	Bergeyella sp._HMT_206	Streptococcus ASV1 & Neisseria ASV12 network	Streptococcus ASV1 & Neisseria ASV12 network (central taxa: Actinomyces ASV41)	turquoise	4.65319	2.92141	1.73178	1.18962
ASV22	Veillonella parvula	Streptococcus ASV1 & Neisseria ASV12 network	Streptococcus ASV1 & Neisseria ASV12 network (central taxa: Actinomyces ASV41)	turquoise	10.9471	7.17204	3.77501	3.39703
ASV23	Haemophilus ASV23	Streptococcus ASV1 & Neisseria ASV12 network	Streptococcus ASV1 & Neisseria ASV12 network (central taxa: Actinomyces ASV41)	turquoise	6.46315	4.06009	2.40307	1.65702
ASV24	Capnocytophaga sputigena	Streptococcus ASV1 & Neisseria ASV12 network	Streptococcus ASV1 & Neisseria ASV12 network (central taxa: Actinomyces ASV41)	turquoise	12.1504	8.69941	3.45104	5.24838
ASV26	Streptococcus sanguinis	Streptococcus ASV1 & Neisseria ASV12 network	Streptococcus ASV1 & Neisseria ASV12 network (central taxa: Actinomyces ASV41)	turquoise	15.6581	11.9439	3.7142	8.22971
ASV27	Fusobacterium ASV27	Streptococcus ASV1 & Neisseria ASV12 network	Streptococcus ASV1 & Neisseria ASV12 network (central taxa: Actinomyces ASV41)	turquoise	17.9435	11.9299	6.01356	5.91636
ASV29	Leptotrichia sp._HMT_212	Streptococcus ASV1 & Neisseria ASV12 network	Streptococcus ASV1 & Neisseria ASV12 network (central taxa: Actinomyces ASV41)	turquoise	10.8547	7.62814	3.22653	4.40162
ASV30	Leptotrichia hongkongensis	Streptococcus ASV1 & Neisseria ASV12 network	Streptococcus ASV1 & Neisseria ASV12 network (central taxa: Actinomyces ASV41)	turquoise	12.9236	9.31548	3.60807	5.70741
ASV31	Capnocytophaga leadbetteri	Streptococcus ASV1 & Neisseria ASV12 network	Streptococcus ASV1 & Neisseria ASV12 network (central taxa: Actinomyces ASV41)	turquoise	16.03	11.0709	4.95912	6.11178
ASV32	Kingella ASV32	Streptococcus ASV1 & Neisseria ASV12 network	Streptococcus ASV1 & Neisseria ASV12 network (central taxa: Actinomyces ASV41)	turquoise	12.2941	9.16387	3.13024	6.03363
ASV33	Corynebacterium matruchotii	Streptococcus ASV1 & Neisseria ASV12 network	Streptococcus ASV1 & Neisseria ASV12 network (central taxa: Actinomyces ASV41)	turquoise	19.2621	12.3443	6.9178	5.42649
ASV34	Rothia ASV34	Streptococcus ASV1 & Neisseria ASV12 network	Streptococcus ASV1 & Neisseria ASV12 network (central taxa: Actinomyces ASV41)	turquoise	4.26187	2.70786	1.55401	1.15385
ASV35	Lautropia mirabilis	Streptococcus ASV1 & Neisseria ASV12 network	Streptococcus ASV1 & Neisseria ASV12 network (central taxa: Actinomyces ASV41)	turquoise	14.4883	10.8771	3.61122	7.26587
ASV37	Haemophilus ASV37	Streptococcus ASV1 & Neisseria ASV12 network	Streptococcus ASV1 & Neisseria ASV12 network (central taxa: Actinomyces ASV41)	turquoise	5.17143	3.54196	1.62947	1.91249
ASV38	Bergeyella ASV38	Streptococcus ASV1 & Neisseria ASV12 network	Streptococcus ASV1 & Neisseria ASV12 network (central taxa: Actinomyces ASV41)	turquoise	3.71791	2.21731	1.5006	0.716703
ASV40	Capnocytophaga granulosa	Streptococcus ASV1 & Neisseria ASV12 network	Streptococcus ASV1 & Neisseria ASV12 network (central taxa: Actinomyces ASV41)	turquoise	13.7762	9.69355	4.08263	5.61092
ASV41	Actinomyces ASV41	Streptococcus ASV1 & Neisseria ASV12 network	Streptococcus ASV1 & Neisseria ASV12 network (central taxa: Actinomyces ASV41)	turquoise	16.9925	12.4059	4.58661	7.81924
ASV47	Kingella oralis	Streptococcus ASV1 & Neisseria ASV12 network	Streptococcus ASV1 & Neisseria ASV12 network (central taxa: Actinomyces ASV41)	turquoise	12.3104	8.28333	4.02709	4.25624
ASV50	Rothia ASV50	Streptococcus ASV1 & Neisseria ASV12 network	Streptococcus ASV1 & Neisseria ASV12 network (central taxa: Actinomyces ASV41)	turquoise	5.15193	3.06554	2.08639	0.979154
ASV52	Streptococcus ASV52	Streptococcus ASV1 & Neisseria ASV12 network	Streptococcus ASV1 & Neisseria ASV12 network (central taxa: Actinomyces ASV41)	turquoise	3.56453	2.28452	1.28001	1.0045
ASV53	Capnocytophaga gingivalis	Streptococcus ASV1 & Neisseria ASV12 network	Streptococcus ASV1 & Neisseria ASV12 network (central taxa: Actinomyces ASV41)	turquoise	12.1444	8.57651	3.5679	5.00862
ASV55	Aggregatibacter ASV55	Streptococcus ASV1 & Neisseria ASV12 network	Streptococcus ASV1 & Neisseria ASV12 network (central taxa: Actinomyces ASV41)	turquoise	14.1324	9.01444	5.11794	3.89651
ASV57	Haemophilus ASV57	Streptococcus ASV1 & Neisseria ASV12 network	Streptococcus ASV1 & Neisseria ASV12 network (central taxa: Actinomyces ASV41)	turquoise	4.76729	3.08373	1.68356	1.40017
ASV60	Bergeyella sp._HMT_931	Streptococcus ASV1 & Neisseria ASV12 network	Streptococcus ASV1 & Neisseria ASV12 network (central taxa: Actinomyces ASV41)	turquoise	3.67704	2.2526	1.42443	0.828167
ASV65	Abiotrophia defectiva	Streptococcus ASV1 & Neisseria ASV12 network	Streptococcus ASV1 & Neisseria ASV12 network (central taxa: Actinomyces ASV41)	turquoise	15.7687	11.7697	3.999	7.7707
ASV69	Veillonella rogosae	Streptococcus ASV1 & Neisseria ASV12 network	Streptococcus ASV1 & Neisseria ASV12 network (central taxa: Actinomyces ASV41)	turquoise	5.44382	3.21227	2.23156	0.980711
ASV70	Capnocytophaga ASV70	Streptococcus ASV1 & Neisseria ASV12 network	Streptococcus ASV1 & Neisseria ASV12 network (central taxa: Actinomyces ASV41)	turquoise	6.53689	4.49729	2.03959	2.4577
ASV71	Corynebacterium durum	Streptococcus ASV1 & Neisseria ASV12 network	Streptococcus ASV1 & Neisseria ASV12 network (central taxa: Actinomyces ASV41)	turquoise	15.5791	11.4738	4.10531	7.36844
ASV76	Streptococcus ASV76	Streptococcus ASV1 & Neisseria ASV12 network	Streptococcus ASV1 & Neisseria ASV12 network (central taxa: Actinomyces ASV41)	turquoise	9.17486	6.08885	3.08601	3.00285
ASV77	Veillonella denticariosi	Streptococcus ASV1 & Neisseria ASV12 network	Streptococcus ASV1 & Neisseria ASV12 network (central taxa: Actinomyces ASV41)	turquoise	7.92101	5.18906	2.73194	2.45712
ASV78	Rothia aeria	Streptococcus ASV1 & Neisseria ASV12 network	Streptococcus ASV1 & Neisseria ASV12 network (central taxa: Actinomyces ASV41)	turquoise	11.8436	8.7159	3.12774	5.58816
ASV79	Leptotrichia sp._HMT_225	Streptococcus ASV1 & Neisseria ASV12 network	Streptococcus ASV1 & Neisseria ASV12 network (central taxa: Actinomyces ASV41)	turquoise	10.086	7.04415	3.04184	4.00231
ASV80	Fusobacterium ASV80	Streptococcus ASV1 & Neisseria ASV12 network	Streptococcus ASV1 & Neisseria ASV12 network (central taxa: Actinomyces ASV41)	turquoise	13.2079	8.52827	4.6796	3.84867
ASV81	Neisseria ASV81	Streptococcus ASV1 & Neisseria ASV12 network	Streptococcus ASV1 & Neisseria ASV12 network (central taxa: Actinomyces ASV41)	turquoise	4.52952	2.68138	1.84814	0.833244
ASV82	Streptococcus mutans	Streptococcus ASV1 & Neisseria ASV12 network	Streptococcus ASV1 & Neisseria ASV12 network (central taxa: Actinomyces ASV41)	turquoise	6.80768	4.31849	2.48919	1.82929
ASV83	Rothia dentocariosa	Streptococcus ASV1 & Neisseria ASV12 network	Streptococcus ASV1 & Neisseria ASV12 network (central taxa: Actinomyces ASV41)	turquoise	11.2587	7.77245	3.48626	4.28619
ASV84	Cardiobacterium hominis	Streptococcus ASV1 & Neisseria ASV12 network	Streptococcus ASV1 & Neisseria ASV12 network (central taxa: Actinomyces ASV41)	turquoise	15.0733	11.2616	3.81166	7.44993
ASV86	Fusobacterium ASV86	Streptococcus ASV1 & Neisseria ASV12 network	Streptococcus ASV1 & Neisseria ASV12 network (central taxa: Actinomyces ASV41)	turquoise	8.40127	5.90143	2.49985	3.40158
ASV88	Capnocytophaga ASV88	Streptococcus ASV1 & Neisseria ASV12 network	Streptococcus ASV1 & Neisseria ASV12 network (central taxa: Actinomyces ASV41)	turquoise	6.90321	4.86075	2.04246	2.81828
ASV90	Aggregatibacter ASV90	Streptococcus ASV1 & Neisseria ASV12 network	Streptococcus ASV1 & Neisseria ASV12 network (central taxa: Actinomyces ASV41)	turquoise	8.83835	6.04182	2.79653	3.2453
ASV93	Aggregatibacter ASV93	Streptococcus ASV1 & Neisseria ASV12 network	Streptococcus ASV1 & Neisseria ASV12 network (central taxa: Actinomyces ASV41)	turquoise	6.92513	4.91233	2.01279	2.89954
ASV95	Rothia mucilaginosa	Streptococcus ASV1 & Neisseria ASV12 network	Streptococcus ASV1 & Neisseria ASV12 network (central taxa: Actinomyces ASV41)	turquoise	4.04851	2.58211	1.4664	1.11571
ASV96	Leptotrichia sp._HMT_392	Streptococcus ASV1 & Neisseria ASV12 network	Streptococcus ASV1 & Neisseria ASV12 network (central taxa: Actinomyces ASV41)	turquoise	10.933	7.46286	3.47012	3.99274
ASV98	Neisseria ASV98	Streptococcus ASV1 & Neisseria ASV12 network	Streptococcus ASV1 & Neisseria ASV12 network (central taxa: Actinomyces ASV41)	turquoise	4.49808	2.73265	1.76543	0.967219
ASV102	Aggregatibacter ASV102	Streptococcus ASV1 & Neisseria ASV12 network	Streptococcus ASV1 & Neisseria ASV12 network (central taxa: Actinomyces ASV41)	turquoise	5.14273	3.13073	2.01201	1.11872
ASV103	Neisseria oralis	Streptococcus ASV1 & Neisseria ASV12 network	Streptococcus ASV1 & Neisseria ASV12 network (central taxa: Actinomyces ASV41)	turquoise	6.61068	4.65071	1.95998	2.69073
ASV105	Granulicatella ASV105	Streptococcus ASV1 & Neisseria ASV12 network	Streptococcus ASV1 & Neisseria ASV12 network (central taxa: Actinomyces ASV41)	turquoise	4.11846	2.57335	1.5451	1.02825
ASV107	Neisseria ASV107	Streptococcus ASV1 & Neisseria ASV12 network	Streptococcus ASV1 & Neisseria ASV12 network (central taxa: Actinomyces ASV41)	turquoise	4.84189	3.1202	1.72169	1.39851
ASV108	Aggregatibacter ASV108	Streptococcus ASV1 & Neisseria ASV12 network	Streptococcus ASV1 & Neisseria ASV12 network (central taxa: Actinomyces ASV41)	turquoise	7.82605	5.6316	2.19445	3.43714
ASV110	Leptotrichia ASV110	Streptococcus ASV1 & Neisseria ASV12 network	Streptococcus ASV1 & Neisseria ASV12 network (central taxa: Actinomyces ASV41)	turquoise	5.83857	3.98612	1.85245	2.13367
ASV112	Fusobacterium sp._HMT_248	Streptococcus ASV1 & Neisseria ASV12 network	Streptococcus ASV1 & Neisseria ASV12 network (central taxa: Actinomyces ASV41)	turquoise	5.20352	3.15466	2.04886	1.1058
ASV113	Rothia ASV113	Streptococcus ASV1 & Neisseria ASV12 network	Streptococcus ASV1 & Neisseria ASV12 network (central taxa: Actinomyces ASV41)	turquoise	4.64046	2.96195	1.67851	1.28344
ASV114	Leptotrichia ASV114	Streptococcus ASV1 & Neisseria ASV12 network	Streptococcus ASV1 & Neisseria ASV12 network (central taxa: Actinomyces ASV41)	turquoise	6.00283	3.92909	2.07374	1.85534
ASV119	Capnocytophaga ASV119	Streptococcus ASV1 & Neisseria ASV12 network	Streptococcus ASV1 & Neisseria ASV12 network (central taxa: Actinomyces ASV41)	turquoise	7.53503	5.42957	2.10545	3.32412
ASV120	Porphyromonas ASV120	Streptococcus ASV1 & Neisseria ASV12 network	Streptococcus ASV1 & Neisseria ASV12 network (central taxa: Actinomyces ASV41)	turquoise	11.773	8.70151	3.07154	5.62998
ASV121	Alloprevotella ASV121	Streptococcus ASV1 & Neisseria ASV12 network	Streptococcus ASV1 & Neisseria ASV12 network (central taxa: Actinomyces ASV41)	turquoise	4.71117	2.93536	1.77581	1.15955
ASV122	Campylobacter ASV122	Streptococcus ASV1 & Neisseria ASV12 network	Streptococcus ASV1 & Neisseria ASV12 network (central taxa: Actinomyces ASV41)	turquoise	11.1099	7.89703	3.21286	4.68417
ASV126	Kingella ASV126	Streptococcus ASV1 & Neisseria ASV12 network	Streptococcus ASV1 & Neisseria ASV12 network (central taxa: Actinomyces ASV41)	turquoise	6.62551	4.39561	2.22989	2.16572
ASV127	Haemophilus ASV127	Streptococcus ASV1 & Neisseria ASV12 network	Streptococcus ASV1 & Neisseria ASV12 network (central taxa: Actinomyces ASV41)	turquoise	4.44315	2.79358	1.64957	1.14401
ASV129	Capnocytophaga sp._HMT_332	Streptococcus ASV1 & Neisseria ASV12 network	Streptococcus ASV1 & Neisseria ASV12 network (central taxa: Actinomyces ASV41)	turquoise	9.45661	6.47921	2.9774	3.50181
ASV131	Capnocytophaga ASV131	Streptococcus ASV1 & Neisseria ASV12 network	Streptococcus ASV1 & Neisseria ASV12 network (central taxa: Actinomyces ASV41)	turquoise	7.57056	5.55633	2.01423	3.5421
ASV132	Actinomyces ASV132	Streptococcus ASV1 & Neisseria ASV12 network	Streptococcus ASV1 & Neisseria ASV12 network (central taxa: Actinomyces ASV41)	turquoise	8.15064	5.32783	2.82281	2.50501
ASV133	Haemophilus ASV133	Streptococcus ASV1 & Neisseria ASV12 network	Streptococcus ASV1 & Neisseria ASV12 network (central taxa: Actinomyces ASV41)	turquoise	4.77743	3.01485	1.76258	1.25227
ASV134	Fusobacterium ASV134	Streptococcus ASV1 & Neisseria ASV12 network	Streptococcus ASV1 & Neisseria ASV12 network (central taxa: Actinomyces ASV41)	turquoise	4.82439	2.837	1.9874	0.849604
ASV136	Kingella ASV136	Streptococcus ASV1 & Neisseria ASV12 network	Streptococcus ASV1 & Neisseria ASV12 network (central taxa: Actinomyces ASV41)	turquoise	7.79913	5.51549	2.28364	3.23186
ASV138	Kingella sp._HMT_012	Streptococcus ASV1 & Neisseria ASV12 network	Streptococcus ASV1 & Neisseria ASV12 network (central taxa: Actinomyces ASV41)	turquoise	6.41014	4.26122	2.14892	2.1123
ASV143	Actinomyces massiliensis	Streptococcus ASV1 & Neisseria ASV12 network	Streptococcus ASV1 & Neisseria ASV12 network (central taxa: Actinomyces ASV41)	turquoise	11.5281	7.892	3.63614	4.25586
ASV144	Fusobacterium nucleatum_subsp._animalis	Streptococcus ASV1 & Neisseria ASV12 network	Streptococcus ASV1 & Neisseria ASV12 network (central taxa: Actinomyces ASV41)	turquoise	8.95779	5.47829	3.4795	1.99878
ASV146	Haemophilus ASV146	Streptococcus ASV1 & Neisseria ASV12 network	Streptococcus ASV1 & Neisseria ASV12 network (central taxa: Actinomyces ASV41)	turquoise	4.03012	2.60779	1.42233	1.18546
ASV149	Streptococcus ASV149	Streptococcus ASV1 & Neisseria ASV12 network	Streptococcus ASV1 & Neisseria ASV12 network (central taxa: Actinomyces ASV41)	turquoise	4.16923	2.72395	1.44527	1.27868
ASV151	Absconditabacteria_(SR1)_[G-1] (SR1)_[G-1]_bacterium_HMT_874	Streptococcus ASV1 & Neisseria ASV12 network	Streptococcus ASV1 & Neisseria ASV12 network (central taxa: Actinomyces ASV41)	turquoise	11.8674	8.42725	3.44016	4.98709
ASV152	Leptotrichia ASV152	Streptococcus ASV1 & Neisseria ASV12 network	Streptococcus ASV1 & Neisseria ASV12 network (central taxa: Actinomyces ASV41)	turquoise	7.31646	4.76744	2.54902	2.21842
ASV153	Klebsiella ASV153	Streptococcus ASV1 & Neisseria ASV12 network	Streptococcus ASV1 & Neisseria ASV12 network (central taxa: Actinomyces ASV41)	turquoise	3.8263	2.52131	1.30499	1.21632
ASV154	Capnocytophaga ASV154	Streptococcus ASV1 & Neisseria ASV12 network	Streptococcus ASV1 & Neisseria ASV12 network (central taxa: Actinomyces ASV41)	turquoise	4.9688	3.32366	1.64514	1.67852
ASV155	Neisseria oralis	Streptococcus ASV1 & Neisseria ASV12 network	Streptococcus ASV1 & Neisseria ASV12 network (central taxa: Actinomyces ASV41)	turquoise	5.6233	3.76909	1.85421	1.91488
ASV157	Bergeyella ASV157	Streptococcus ASV1 & Neisseria ASV12 network	Streptococcus ASV1 & Neisseria ASV12 network (central taxa: Actinomyces ASV41)	turquoise	4.27085	2.83475	1.4361	1.39865
ASV158	Leptotrichia ASV158	Streptococcus ASV1 & Neisseria ASV12 network	Streptococcus ASV1 & Neisseria ASV12 network (central taxa: Actinomyces ASV41)	turquoise	5.29313	3.537	1.75613	1.78087
ASV159	Alloprevotella ASV159	Streptococcus ASV1 & Neisseria ASV12 network	Streptococcus ASV1 & Neisseria ASV12 network (central taxa: Actinomyces ASV41)	turquoise	4.68812	2.99461	1.69351	1.30109
ASV162	Bergeyella ASV162	Streptococcus ASV1 & Neisseria ASV12 network	Streptococcus ASV1 & Neisseria ASV12 network (central taxa: Actinomyces ASV41)	turquoise	4.84678	3.08255	1.76423	1.31832
ASV163	Peptidiphaga gingivicola	Streptococcus ASV1 & Neisseria ASV12 network	Streptococcus ASV1 & Neisseria ASV12 network (central taxa: Actinomyces ASV41)	turquoise	9.34717	6.69317	2.65401	4.03916
ASV164	Prevotella sp._HMT_306	Streptococcus ASV1 & Neisseria ASV12 network	Streptococcus ASV1 & Neisseria ASV12 network (central taxa: Actinomyces ASV41)	turquoise	4.53455	2.76518	1.76937	0.995818
ASV166	Alloprevotella ASV166	Streptococcus ASV1 & Neisseria ASV12 network	Streptococcus ASV1 & Neisseria ASV12 network (central taxa: Actinomyces ASV41)	turquoise	4.36744	2.79806	1.56938	1.22868
ASV167	Prevotella ASV167	Streptococcus ASV1 & Neisseria ASV12 network	Streptococcus ASV1 & Neisseria ASV12 network (central taxa: Actinomyces ASV41)	turquoise	4.94415	2.91867	2.02548	0.893191
ASV168	Fusobacterium ASV168	Streptococcus ASV1 & Neisseria ASV12 network	Streptococcus ASV1 & Neisseria ASV12 network (central taxa: Actinomyces ASV41)	turquoise	7.41668	4.77668	2.64	2.13668
ASV169	Prevotella ASV169	Streptococcus ASV1 & Neisseria ASV12 network	Streptococcus ASV1 & Neisseria ASV12 network (central taxa: Actinomyces ASV41)	turquoise	9.7445	6.46813	3.27637	3.19177
ASV170	Veillonella ASV170	Streptococcus ASV1 & Neisseria ASV12 network	Streptococcus ASV1 & Neisseria ASV12 network (central taxa: Actinomyces ASV41)	turquoise	3.89803	2.54384	1.3542	1.18964
ASV172	Streptococcus ASV172	Streptococcus ASV1 & Neisseria ASV12 network	Streptococcus ASV1 & Neisseria ASV12 network (central taxa: Actinomyces ASV41)	turquoise	4.24162	2.66553	1.57609	1.08945
ASV173	Veillonella sp._HMT_917	Streptococcus ASV1 & Neisseria ASV12 network	Streptococcus ASV1 & Neisseria ASV12 network (central taxa: Actinomyces ASV41)	turquoise	4.15254	2.45848	1.69406	0.764411
ASV175	Neisseria sp._HMT_018	Streptococcus ASV1 & Neisseria ASV12 network	Streptococcus ASV1 & Neisseria ASV12 network (central taxa: Actinomyces ASV41)	turquoise	7.57692	5.42544	2.15148	3.27396
ASV177	Leptotrichia ASV177	Streptococcus ASV1 & Neisseria ASV12 network	Streptococcus ASV1 & Neisseria ASV12 network (central taxa: Actinomyces ASV41)	turquoise	7.21259	4.9837	2.22889	2.75482
ASV178	Gemella ASV178	Streptococcus ASV1 & Neisseria ASV12 network	Streptococcus ASV1 & Neisseria ASV12 network (central taxa: Actinomyces ASV41)	turquoise	3.91469	2.57461	1.34008	1.23453
ASV182	Bergeyella sp._HMT_907	Streptococcus ASV1 & Neisseria ASV12 network	Streptococcus ASV1 & Neisseria ASV12 network (central taxa: Actinomyces ASV41)	turquoise	9.81193	6.4168	3.39513	3.02167
ASV183	Bergeyella ASV183	Streptococcus ASV1 & Neisseria ASV12 network	Streptococcus ASV1 & Neisseria ASV12 network (central taxa: Actinomyces ASV41)	turquoise	4.19899	2.6354	1.56359	1.07182
ASV185	Streptococcus ASV185	Streptococcus ASV1 & Neisseria ASV12 network	Streptococcus ASV1 & Neisseria ASV12 network (central taxa: Actinomyces ASV41)	turquoise	4.38366	2.98078	1.40289	1.57789
ASV190	Streptococcus ASV190	Streptococcus ASV1 & Neisseria ASV12 network	Streptococcus ASV1 & Neisseria ASV12 network (central taxa: Actinomyces ASV41)	turquoise	3.795	2.45138	1.34362	1.10776
ASV191	Sneathia ASV191	Streptococcus ASV1 & Neisseria ASV12 network	Streptococcus ASV1 & Neisseria ASV12 network (central taxa: Actinomyces ASV41)	turquoise	5.13843	3.32657	1.81186	1.51471
ASV192	Kingella ASV192	Streptococcus ASV1 & Neisseria ASV12 network	Streptococcus ASV1 & Neisseria ASV12 network (central taxa: Actinomyces ASV41)	turquoise	5.55122	3.87723	1.674	2.20323
ASV193	Campylobacter ASV193	Streptococcus ASV1 & Neisseria ASV12 network	Streptococcus ASV1 & Neisseria ASV12 network (central taxa: Actinomyces ASV41)	turquoise	7.84935	5.34751	2.50183	2.84568
ASV196	Streptococcus intermedius	Streptococcus ASV1 & Neisseria ASV12 network	Streptococcus ASV1 & Neisseria ASV12 network (central taxa: Actinomyces ASV41)	turquoise	10.9647	7.49117	3.47351	4.01766
ASV199	Neisseria ASV199	Streptococcus ASV1 & Neisseria ASV12 network	Streptococcus ASV1 & Neisseria ASV12 network (central taxa: Actinomyces ASV41)	turquoise	4.52236	3.0028	1.51956	1.48324
ASV200	Haemophilus sp._HMT_259	Streptococcus ASV1 & Neisseria ASV12 network	Streptococcus ASV1 & Neisseria ASV12 network (central taxa: Actinomyces ASV41)	turquoise	4.24856	2.68979	1.55877	1.13102
ASV203	Capnocytophaga ASV203	Streptococcus ASV1 & Neisseria ASV12 network	Streptococcus ASV1 & Neisseria ASV12 network (central taxa: Actinomyces ASV41)	turquoise	5.00719	3.35019	1.657	1.69319
ASV204	Bergeyella ASV204	Streptococcus ASV1 & Neisseria ASV12 network	Streptococcus ASV1 & Neisseria ASV12 network (central taxa: Actinomyces ASV41)	turquoise	5.11562	3.45079	1.66483	1.78596
ASV205	Veillonella ASV205	Streptococcus ASV1 & Neisseria ASV12 network	Streptococcus ASV1 & Neisseria ASV12 network (central taxa: Actinomyces ASV41)	turquoise	3.9349	2.58026	1.35464	1.22562
ASV209	Kingella ASV209	Streptococcus ASV1 & Neisseria ASV12 network	Streptococcus ASV1 & Neisseria ASV12 network (central taxa: Actinomyces ASV41)	turquoise	6.0469	4.26868	1.77822	2.49046
ASV211	Leptotrichia ASV211	Streptococcus ASV1 & Neisseria ASV12 network	Streptococcus ASV1 & Neisseria ASV12 network (central taxa: Actinomyces ASV41)	turquoise	4.13374	2.55524	1.5785	0.976746
ASV212	Escherichia ASV212	Streptococcus ASV1 & Neisseria ASV12 network	Streptococcus ASV1 & Neisseria ASV12 network (central taxa: Actinomyces ASV41)	turquoise	4.11658	2.77295	1.34363	1.42931
ASV213	Veillonella ASV213	Streptococcus ASV1 & Neisseria ASV12 network	Streptococcus ASV1 & Neisseria ASV12 network (central taxa: Actinomyces ASV41)	turquoise	4.06994	2.63055	1.4394	1.19115
ASV217	Prevotella pallens	Streptococcus ASV1 & Neisseria ASV12 network	Streptococcus ASV1 & Neisseria ASV12 network (central taxa: Actinomyces ASV41)	turquoise	6.8764	3.73635	3.14005	0.596301
ASV224	Streptococcus ASV224	Streptococcus ASV1 & Neisseria ASV12 network	Streptococcus ASV1 & Neisseria ASV12 network (central taxa: Actinomyces ASV41)	turquoise	4.4872	2.86723	1.61997	1.24726
ASV225	Leptotrichia ASV225	Streptococcus ASV1 & Neisseria ASV12 network	Streptococcus ASV1 & Neisseria ASV12 network (central taxa: Actinomyces ASV41)	turquoise	5.58422	3.89037	1.69385	2.19653
ASV226	Streptococcus ASV226	Streptococcus ASV1 & Neisseria ASV12 network	Streptococcus ASV1 & Neisseria ASV12 network (central taxa: Actinomyces ASV41)	turquoise	4.11789	2.63944	1.47845	1.161
ASV227	Capnocytophaga ASV227	Streptococcus ASV1 & Neisseria ASV12 network	Streptococcus ASV1 & Neisseria ASV12 network (central taxa: Actinomyces ASV41)	turquoise	7.04131	4.52218	2.51912	2.00306
ASV231	Cardiobacterium valvarum	Streptococcus ASV1 & Neisseria ASV12 network	Streptococcus ASV1 & Neisseria ASV12 network (central taxa: Actinomyces ASV41)	turquoise	8.44957	5.85576	2.59381	3.26195
ASV232	Veillonella ASV232	Streptococcus ASV1 & Neisseria ASV12 network	Streptococcus ASV1 & Neisseria ASV12 network (central taxa: Actinomyces ASV41)	turquoise	4.22891	2.7815	1.44741	1.33409
ASV233	Bergeyella ASV233	Streptococcus ASV1 & Neisseria ASV12 network	Streptococcus ASV1 & Neisseria ASV12 network (central taxa: Actinomyces ASV41)	turquoise	4.6132	2.9286	1.6846	1.244
ASV234	Leptotrichia ASV234	Streptococcus ASV1 & Neisseria ASV12 network	Streptococcus ASV1 & Neisseria ASV12 network (central taxa: Actinomyces ASV41)	turquoise	7.71082	5.8129	1.89791	3.91499
ASV235	Veillonella ASV235	Streptococcus ASV1 & Neisseria ASV12 network	Streptococcus ASV1 & Neisseria ASV12 network (central taxa: Actinomyces ASV41)	turquoise	4.52733	2.84272	1.68461	1.15811
ASV238	Aggregatibacter ASV238	Streptococcus ASV1 & Neisseria ASV12 network	Streptococcus ASV1 & Neisseria ASV12 network (central taxa: Actinomyces ASV41)	turquoise	6.56193	4.20742	2.35451	1.85291
ASV241	Prevotella oris	Streptococcus ASV1 & Neisseria ASV12 network	Streptococcus ASV1 & Neisseria ASV12 network (central taxa: Actinomyces ASV41)	turquoise	6.57596	4.02108	2.55488	1.46619
ASV243	Veillonella ASV243	Streptococcus ASV1 & Neisseria ASV12 network	Streptococcus ASV1 & Neisseria ASV12 network (central taxa: Actinomyces ASV41)	turquoise	4.16036	2.66081	1.49955	1.16126
ASV244	Ottowia sp._HMT_894	Streptococcus ASV1 & Neisseria ASV12 network	Streptococcus ASV1 & Neisseria ASV12 network (central taxa: Actinomyces ASV41)	turquoise	6.55531	4.80851	1.7468	3.06171
ASV247	Streptococcus ASV247	Streptococcus ASV1 & Neisseria ASV12 network	Streptococcus ASV1 & Neisseria ASV12 network (central taxa: Actinomyces ASV41)	turquoise	4.17181	2.61209	1.55972	1.05237
ASV249	Veillonella ASV249	Streptococcus ASV1 & Neisseria ASV12 network	Streptococcus ASV1 & Neisseria ASV12 network (central taxa: Actinomyces ASV41)	turquoise	4.02426	2.63187	1.39239	1.23948
ASV250	Gracilibacteria_(GN02)_[G-1] (GN02)_[G-1]_bacterium_HMT_872	Streptococcus ASV1 & Neisseria ASV12 network	Streptococcus ASV1 & Neisseria ASV12 network (central taxa: Actinomyces ASV41)	turquoise	7.88649	5.57083	2.31566	3.25518
ASV252	Neisseria ASV252	Streptococcus ASV1 & Neisseria ASV12 network	Streptococcus ASV1 & Neisseria ASV12 network (central taxa: Actinomyces ASV41)	turquoise	4.11432	2.6278	1.48652	1.14127
ASV260	Leptotrichia goodfellowii	Streptococcus ASV1 & Neisseria ASV12 network	Streptococcus ASV1 & Neisseria ASV12 network (central taxa: Actinomyces ASV41)	turquoise	7.01946	4.69008	2.32937	2.36071
ASV261	Haemophilus ASV261	Streptococcus ASV1 & Neisseria ASV12 network	Streptococcus ASV1 & Neisseria ASV12 network (central taxa: Actinomyces ASV41)	turquoise	4.75961	3.06445	1.69516	1.36929
ASV263	Capnocytophaga ASV263	Streptococcus ASV1 & Neisseria ASV12 network	Streptococcus ASV1 & Neisseria ASV12 network (central taxa: Actinomyces ASV41)	turquoise	4.88412	3.25327	1.63085	1.62242
ASV264	Lactobacillus ASV264	Streptococcus ASV1 & Neisseria ASV12 network	Streptococcus ASV1 & Neisseria ASV12 network (central taxa: Actinomyces ASV41)	turquoise	3.87846	2.56361	1.31485	1.24875
ASV273	Streptococcus ASV273	Streptococcus ASV1 & Neisseria ASV12 network	Streptococcus ASV1 & Neisseria ASV12 network (central taxa: Actinomyces ASV41)	turquoise	4.11964	2.71727	1.40238	1.31489
ASV276	Streptococcus ASV276	Streptococcus ASV1 & Neisseria ASV12 network	Streptococcus ASV1 & Neisseria ASV12 network (central taxa: Actinomyces ASV41)	turquoise	3.95974	2.56675	1.39298	1.17377
ASV277	Neisseria ASV277	Streptococcus ASV1 & Neisseria ASV12 network	Streptococcus ASV1 & Neisseria ASV12 network (central taxa: Actinomyces ASV41)	turquoise	4.66339	3.1185	1.54489	1.57361
ASV278	Prevotella ASV278	Streptococcus ASV1 & Neisseria ASV12 network	Streptococcus ASV1 & Neisseria ASV12 network (central taxa: Actinomyces ASV41)	turquoise	4.32286	2.79819	1.52467	1.27352
ASV280	Haemophilus ASV280	Streptococcus ASV1 & Neisseria ASV12 network	Streptococcus ASV1 & Neisseria ASV12 network (central taxa: Actinomyces ASV41)	turquoise	4.52944	2.9935	1.53594	1.45755
ASV281	Moraxella ASV281	Streptococcus ASV1 & Neisseria ASV12 network	Streptococcus ASV1 & Neisseria ASV12 network (central taxa: Actinomyces ASV41)	turquoise	4.18254	2.68768	1.49486	1.19281
ASV282	Saccharibacteria_(TM7)_[G-6] ASV282	Streptococcus ASV1 & Neisseria ASV12 network	Streptococcus ASV1 & Neisseria ASV12 network (central taxa: Actinomyces ASV41)	turquoise	4.42608	2.64381	1.78227	0.861533
ASV288	Prevotella ASV288	Streptococcus ASV1 & Neisseria ASV12 network	Streptococcus ASV1 & Neisseria ASV12 network (central taxa: Actinomyces ASV41)	turquoise	4.23521	2.70426	1.53095	1.17332
ASV289	Veillonella ASV289	Streptococcus ASV1 & Neisseria ASV12 network	Streptococcus ASV1 & Neisseria ASV12 network (central taxa: Actinomyces ASV41)	turquoise	4.43121	2.9847	1.4465	1.5382
ASV290	Haemophilus ASV290	Streptococcus ASV1 & Neisseria ASV12 network	Streptococcus ASV1 & Neisseria ASV12 network (central taxa: Actinomyces ASV41)	turquoise	4.47966	2.96592	1.51374	1.45218
ASV291	Streptococcus ASV291	Streptococcus ASV1 & Neisseria ASV12 network	Streptococcus ASV1 & Neisseria ASV12 network (central taxa: Actinomyces ASV41)	turquoise	4.36692	2.92511	1.44181	1.48331
ASV292	Leptotrichia ASV292	Streptococcus ASV1 & Neisseria ASV12 network	Streptococcus ASV1 & Neisseria ASV12 network (central taxa: Actinomyces ASV41)	turquoise	6.57096	4.29713	2.27382	2.02331
ASV293	Salmonella ASV293	Streptococcus ASV1 & Neisseria ASV12 network	Streptococcus ASV1 & Neisseria ASV12 network (central taxa: Actinomyces ASV41)	turquoise	4.14153	2.72354	1.41798	1.30556
ASV295	Gemella ASV295	Streptococcus ASV1 & Neisseria ASV12 network	Streptococcus ASV1 & Neisseria ASV12 network (central taxa: Actinomyces ASV41)	turquoise	4.01493	2.63055	1.38438	1.24617
ASV297	Prevotella ASV297	Streptococcus ASV1 & Neisseria ASV12 network	Streptococcus ASV1 & Neisseria ASV12 network (central taxa: Actinomyces ASV41)	turquoise	6.20831	3.64331	2.565	1.07831
ASV302	Streptococcus ASV302	Streptococcus ASV1 & Neisseria ASV12 network	Streptococcus ASV1 & Neisseria ASV12 network (central taxa: Actinomyces ASV41)	turquoise	3.96955	2.59923	1.37033	1.2289
ASV305	Porphyromonas ASV305	Streptococcus ASV1 & Neisseria ASV12 network	Streptococcus ASV1 & Neisseria ASV12 network (central taxa: Actinomyces ASV41)	turquoise	4.22638	2.83248	1.3939	1.43858
ASV306	Neisseria ASV306	Streptococcus ASV1 & Neisseria ASV12 network	Streptococcus ASV1 & Neisseria ASV12 network (central taxa: Actinomyces ASV41)	turquoise	4.63448	2.81952	1.81496	1.00456
ASV307	Peptostreptococcaceae_[XI][G-7] ASV307	Streptococcus ASV1 & Neisseria ASV12 network	Streptococcus ASV1 & Neisseria ASV12 network (central taxa: Actinomyces ASV41)	turquoise	9.93552	6.86378	3.07174	3.79204
ASV309	Eikenella corrodens	Streptococcus ASV1 & Neisseria ASV12 network	Streptococcus ASV1 & Neisseria ASV12 network (central taxa: Actinomyces ASV41)	turquoise	7.33243	5.16178	2.17065	2.99112
ASV310	Prevotella sp._HMT_472	Streptococcus ASV1 & Neisseria ASV12 network	Streptococcus ASV1 & Neisseria ASV12 network (central taxa: Actinomyces ASV41)	turquoise	6.62208	4.60916	2.01291	2.59625
ASV315	Lachnospiraceae_[G-3] ASV315	Streptococcus ASV1 & Neisseria ASV12 network	Streptococcus ASV1 & Neisseria ASV12 network (central taxa: Actinomyces ASV41)	turquoise	7.51105	4.98573	2.52532	2.46041
ASV320	Gracilibacteria_(GN02)_[G-2] ASV320	Streptococcus ASV1 & Neisseria ASV12 network	Streptococcus ASV1 & Neisseria ASV12 network (central taxa: Actinomyces ASV41)	turquoise	5.78249	4.0598	1.72269	2.33711
ASV329	Streptococcus ASV329	Streptococcus ASV1 & Neisseria ASV12 network	Streptococcus ASV1 & Neisseria ASV12 network (central taxa: Actinomyces ASV41)	turquoise	4.2948	2.82579	1.46901	1.35678
ASV331	Haemophilus ASV331	Streptococcus ASV1 & Neisseria ASV12 network	Streptococcus ASV1 & Neisseria ASV12 network (central taxa: Actinomyces ASV41)	turquoise	4.01562	2.65416	1.36145	1.29271
ASV334	Granulicatella ASV334	Streptococcus ASV1 & Neisseria ASV12 network	Streptococcus ASV1 & Neisseria ASV12 network (central taxa: Actinomyces ASV41)	turquoise	4.08853	2.64471	1.44382	1.20089
ASV336	Neisseria ASV336	Streptococcus ASV1 & Neisseria ASV12 network	Streptococcus ASV1 & Neisseria ASV12 network (central taxa: Actinomyces ASV41)	turquoise	4.8343	3.08175	1.75255	1.3292
ASV346	NA ASV346	Streptococcus ASV1 & Neisseria ASV12 network	Streptococcus ASV1 & Neisseria ASV12 network (central taxa: Actinomyces ASV41)	turquoise	7.87502	5.18694	2.68808	2.49885
ASV350	Prevotella saccharolytica	Streptococcus ASV1 & Neisseria ASV12 network	Streptococcus ASV1 & Neisseria ASV12 network (central taxa: Actinomyces ASV41)	turquoise	9.20103	6.00632	3.19472	2.8116
ASV357	Prevotella ASV357	Streptococcus ASV1 & Neisseria ASV12 network	Streptococcus ASV1 & Neisseria ASV12 network (central taxa: Actinomyces ASV41)	turquoise	6.00892	4.60144	1.40747	3.19397
ASV365	Lachnospiraceae_[G-2] [G-2]_bacterium_HMT_096	Streptococcus ASV1 & Neisseria ASV12 network	Streptococcus ASV1 & Neisseria ASV12 network (central taxa: Actinomyces ASV41)	turquoise	5.76564	3.22835	2.53729	0.691055
ASV372	Saccharibacteria_(TM7)_[G-6] ASV372	Streptococcus ASV1 & Neisseria ASV12 network	Streptococcus ASV1 & Neisseria ASV12 network (central taxa: Actinomyces ASV41)	turquoise	4.30791	2.75943	1.54847	1.21096
ASV376	Alloprevotella ASV376	Streptococcus ASV1 & Neisseria ASV12 network	Streptococcus ASV1 & Neisseria ASV12 network (central taxa: Actinomyces ASV41)	turquoise	4.46015	2.88335	1.5768	1.30655
ASV378	Streptococcus ASV378	Streptococcus ASV1 & Neisseria ASV12 network	Streptococcus ASV1 & Neisseria ASV12 network (central taxa: Actinomyces ASV41)	turquoise	3.93927	2.58554	1.35373	1.23181
ASV381	Neisseria ASV381	Streptococcus ASV1 & Neisseria ASV12 network	Streptococcus ASV1 & Neisseria ASV12 network (central taxa: Actinomyces ASV41)	turquoise	4.2401	2.81155	1.42855	1.383
ASV396	Veillonella ASV396	Streptococcus ASV1 & Neisseria ASV12 network	Streptococcus ASV1 & Neisseria ASV12 network (central taxa: Actinomyces ASV41)	turquoise	4.20847	2.66738	1.54108	1.1263
ASV407	Leptotrichia ASV407	Streptococcus ASV1 & Neisseria ASV12 network	Streptococcus ASV1 & Neisseria ASV12 network (central taxa: Actinomyces ASV41)	turquoise	4.58366	3.08036	1.5033	1.57705
ASV411	Lactobacillus ASV411	Streptococcus ASV1 & Neisseria ASV12 network	Streptococcus ASV1 & Neisseria ASV12 network (central taxa: Actinomyces ASV41)	turquoise	3.9692	2.57859	1.39061	1.18798
ASV463	Prevotella sp._HMT_475	Streptococcus ASV1 & Neisseria ASV12 network	Streptococcus ASV1 & Neisseria ASV12 network (central taxa: Actinomyces ASV41)	turquoise	6.87719	4.52604	2.35115	2.17489
ASV469	Prevotella saccharolytica	Streptococcus ASV1 & Neisseria ASV12 network	Streptococcus ASV1 & Neisseria ASV12 network (central taxa: Actinomyces ASV41)	turquoise	7.03331	4.58473	2.44858	2.13615
ASV470	Saccharibacteria_(TM7)_[G-1] ASV470	Streptococcus ASV1 & Neisseria ASV12 network	Streptococcus ASV1 & Neisseria ASV12 network (central taxa: Actinomyces ASV41)	turquoise	6.09094	3.89402	2.19692	1.69709
ASV472	Saccharibacteria_(TM7)_[G-6] (TM7)_[G-6]_bacterium_HMT_870	Streptococcus ASV1 & Neisseria ASV12 network	Streptococcus ASV1 & Neisseria ASV12 network (central taxa: Actinomyces ASV41)	turquoise	6.06648	3.92756	2.13892	1.78864
ASV479	Prevotella ASV479	Streptococcus ASV1 & Neisseria ASV12 network	Streptococcus ASV1 & Neisseria ASV12 network (central taxa: Actinomyces ASV41)	turquoise	6.00403	4.59903	1.405	3.19402
ASV480	Prevotella bivia	Streptococcus ASV1 & Neisseria ASV12 network	Streptococcus ASV1 & Neisseria ASV12 network (central taxa: Actinomyces ASV41)	turquoise	5.9994	4.59597	1.40343	3.19254

## Sheet: Haemophilus parainfluenzae & N
ASV	ScientificName	module_label2	module_label3	module	kTotal	kWithin	kOut	kDiff
ASV3	Haemophilus parainfluenzae	Haemophilus parainfluenzae & Neisseria ASV9 network	Haemophilus parainfluenzae & Neisseria ASV9 network (central taxa: Fusobacterium periodonticum)	yellow	9.21428	1.81929	7.39499	-5.57571
ASV9	Neisseria ASV9	Haemophilus parainfluenzae & Neisseria ASV9 network	Haemophilus parainfluenzae & Neisseria ASV9 network (central taxa: Fusobacterium periodonticum)	yellow	6.64465	1.44695	5.1977	-3.75074
ASV18	Fusobacterium periodonticum	Haemophilus parainfluenzae & Neisseria ASV9 network	Haemophilus parainfluenzae & Neisseria ASV9 network (central taxa: Fusobacterium periodonticum)	yellow	8.91532	2.9828	5.93252	-2.94972
ASV28	Granulicatella adiacens	Haemophilus parainfluenzae & Neisseria ASV9 network	Haemophilus parainfluenzae & Neisseria ASV9 network (central taxa: Fusobacterium periodonticum)	yellow	9.68831	1.55087	8.13744	-6.58657
ASV36	Bergeyella sp._HMT_322	Haemophilus parainfluenzae & Neisseria ASV9 network	Haemophilus parainfluenzae & Neisseria ASV9 network (central taxa: Fusobacterium periodonticum)	yellow	10.8542	1.67827	9.17593	-7.49766
ASV43	Leptotrichia sp._HMT_215	Haemophilus parainfluenzae & Neisseria ASV9 network	Haemophilus parainfluenzae & Neisseria ASV9 network (central taxa: Fusobacterium periodonticum)	yellow	7.08268	2.15609	4.9266	-2.77051
ASV51	Porphyromonas ASV51	Haemophilus parainfluenzae & Neisseria ASV9 network	Haemophilus parainfluenzae & Neisseria ASV9 network (central taxa: Fusobacterium periodonticum)	yellow	11.4758	2.28586	9.18991	-6.90405
ASV56	Prevotella nanceiensis	Haemophilus parainfluenzae & Neisseria ASV9 network	Haemophilus parainfluenzae & Neisseria ASV9 network (central taxa: Fusobacterium periodonticum)	yellow	6.82403	1.63063	5.1934	-3.56278
ASV64	Prevotella ASV64	Haemophilus parainfluenzae & Neisseria ASV9 network	Haemophilus parainfluenzae & Neisseria ASV9 network (central taxa: Fusobacterium periodonticum)	yellow	6.63699	1.27484	5.36215	-4.08731
ASV91	Lachnoanaerobaculum umeaense	Haemophilus parainfluenzae & Neisseria ASV9 network	Haemophilus parainfluenzae & Neisseria ASV9 network (central taxa: Fusobacterium periodonticum)	yellow	13.0588	2.06527	10.9935	-8.92827
ASV115	Oribacterium sinus	Haemophilus parainfluenzae & Neisseria ASV9 network	Haemophilus parainfluenzae & Neisseria ASV9 network (central taxa: Fusobacterium periodonticum)	yellow	10.0877	2.31116	7.77655	-5.46539
ASV140	Alloprevotella sp._HMT_308	Haemophilus parainfluenzae & Neisseria ASV9 network	Haemophilus parainfluenzae & Neisseria ASV9 network (central taxa: Fusobacterium periodonticum)	yellow	6.82804	1.11073	5.71731	-4.60658
ASV195	Ruminococcaceae_[G-2] [G-2]_bacterium_HMT_085	Haemophilus parainfluenzae & Neisseria ASV9 network	Haemophilus parainfluenzae & Neisseria ASV9 network (central taxa: Fusobacterium periodonticum)	yellow	7.51188	1.45672	6.05516	-4.59843
ASV332	Catonella morbi	Haemophilus parainfluenzae & Neisseria ASV9 network	Haemophilus parainfluenzae & Neisseria ASV9 network (central taxa: Fusobacterium periodonticum)	yellow	6.10625	1.39416	4.71209	-3.31793
ASV349	Solobacterium moorei	Haemophilus parainfluenzae & Neisseria ASV9 network	Haemophilus parainfluenzae & Neisseria ASV9 network (central taxa: Fusobacterium periodonticum)	yellow	6.4886	1.22385	5.26475	-4.0409
ASV405	Stomatobaculum sp._HMT_097	Haemophilus parainfluenzae & Neisseria ASV9 network	Haemophilus parainfluenzae & Neisseria ASV9 network (central taxa: Fusobacterium periodonticum)	yellow	6.15522	1.07133	5.08389	-4.01257
ASV409	Peptostreptococcus stomatis	Haemophilus parainfluenzae & Neisseria ASV9 network	Haemophilus parainfluenzae & Neisseria ASV9 network (central taxa: Fusobacterium periodonticum)	yellow	6.37239	1.10973	5.26265	-4.15292
ASV420	Oribacterium asaccharolyticum	Haemophilus parainfluenzae & Neisseria ASV9 network	Haemophilus parainfluenzae & Neisseria ASV9 network (central taxa: Fusobacterium periodonticum)	yellow	6.70712	1.15552	5.55159	-4.39607
ASV452	Prevotella ASV452	Haemophilus parainfluenzae & Neisseria ASV9 network	Haemophilus parainfluenzae & Neisseria ASV9 network (central taxa: Fusobacterium periodonticum)	yellow	5.88696	1.23373	4.65323	-3.4195
