# Supplementary material for: Evaluating the ecological hypothesis: early life salivary microbiome assembly predicts dental caries in a longitudinal case-control study
Source: Microbiome. 2022 Dec 26;10:240. doi: 10.1186/s40168-022-01442-5 (PMC9791751; doi:10.1186/s40168-022-01442-5)
Supplement: Supplementary file 12 — Additional file 11: Rand index, adjusted rand index and adjusted mutual information index for alternate clustering parameters in the community state typing (k=4, 5, or 6 clusters) and weighted co-occurrence networks (Hellinger vs center log ratio transformation). [file 40168_2022_1442_MOESM11_ESM.xlsx]

## Sheet: Sheet 1
cohort
